# Supplementary material for: Genome-Wide Identification and Expression Analysis of the bHLH Transcription Factor Family in Lilium bakerianum var. rubrum
Source: Genes (Basel). 2025 Sep 28;16(10):1153. doi: 10.3390/genes16101153 (PMC12563917; doi:10.3390/genes16101153)
Supplement: Supplementary file 1 [file genes-16-01153-s001.zip]

Archive with 1 entries (1 files):
- genes-3879861-supplementary.docx
